# Supplementary material for: The pro-tumor effect of CD200 expression is not mimicked by agonistic CD200R antibodies
Source: PLoS One. 2019 Jan 17;14(1):e0210796. doi: 10.1371/journal.pone.0210796 (PMC6336379; doi:10.1371/journal.pone.0210796)
Supplement: S1 Datasets — (ZIP) [file pone.0210796.s001.zip]

Archive with 9 entries (7 files):
- Fig 1/
- Fig 1/Fig 1_EMT6_spleen_FACS.pzf
- Fig 1/Fig 1_ZP002_EMT6_tumor_FACS_stain_1.pzf
- Fig 1/Fig 1_ZP002_EMT6_tumor_volume.pzf
- Fig 3/
- Fig 3/Fig 3A LLC KR IV 01 081113 guzy.pzf
- Fig 3/Fig 3D ZP004_aria_FACS_statistics.xlsx
- Fig 3/Fig 3D ZP004_B16F10_lungs_FACS_stain_1.pzf
- Fig 3/Fig3B B16 ZP004.pzf
