# Supplementary material for: The pro-tumor effect of CD200 expression is not mimicked by agonistic CD200R antibodies
Source: PLoS One. 2019 Jan 17;14(1):e0210796. doi: 10.1371/journal.pone.0210796 (PMC6336379; doi:10.1371/journal.pone.0210796)
Supplement: S1 Datasets — (ZIP) [file pone.0210796.s001.zip › Fig 3/Fig 3D ZP004_aria_FACS_statistics.xlsx]

## Sheet: Arkusz1
Experiment Name	Specimen Name	Tube Name	Record Date	P1 #Events	P1 %Parent	P1 CD34 FITC-A Mean	P1 CD200R PE-A Mean	P1 PerCP-Cy5-5-A Mean	P1 PE-Cy7-A Mean	P1 Ly6C APC-A Mean	P1 CD45_2 Horizon V500-A Mean	P1 CD11c Horizon V450-A Mean	P1 CD11b Qdot 605-A Mean	P1 F4/80 APC-Cy7-A Mean	P2 #Events	P2 %Parent	P2 CD34 FITC-A Mean	P2 CD200R PE-A Mean	P2 PerCP-Cy5-5-A Mean	P2 PE-Cy7-A Mean	P2 Ly6C APC-A Mean	P2 CD45_2 Horizon V500-A Mean	P2 CD11c Horizon V450-A Mean	P2 CD11b Qdot 605-A Mean	P2 F4/80 APC-Cy7-A Mean	P6 #Events	P6 %Parent	P6 CD34 FITC-A Mean	P6 CD200R PE-A Mean	P6 PerCP-Cy5-5-A Mean	P6 PE-Cy7-A Mean	P6 Ly6C APC-A Mean	P6 CD45_2 Horizon V500-A Mean	P6 CD11c Horizon V450-A Mean	P6 CD11b Qdot 605-A Mean	P6 F4/80 APC-Cy7-A Mean	NOT(P6) #Events	NOT(P6) %Parent	NOT(P6) CD34 FITC-A Mean	NOT(P6) CD200R PE-A Mean	NOT(P6) PerCP-Cy5-5-A Mean	NOT(P6) PE-Cy7-A Mean	NOT(P6) Ly6C APC-A Mean	NOT(P6) CD45_2 Horizon V500-A Mean	NOT(P6) CD11c Horizon V450-A Mean	NOT(P6) CD11b Qdot 605-A Mean	NOT(P6) F4/80 APC-Cy7-A Mean	P3 #Events	P3 %Parent
ZP004_B16F10_02_08_2013	PLUCA_1_BARWIENIE	Tube_019	Aug 2, 2013 6:52:25 PM	4057	44.5	221	197	101	8	438	5074	1078	265	79	1253	30.9	255	244	159	7	823	15465	2210	606	113	27	2.2	67	89	2583	-80	838	3678	-68	2992	87	1226	97.8	259	247	106	9	822	15724	2260	553	114	89	7.3
ZP004_B16F10_02_08_2013	PLUCA_1_BARWIENIE	Tube_020	Aug 2, 2013 6:56:14 PM	23159	46.3	548	117	60	9	696	3288	562	191	127	4606	19.9	253	218	136	4	458	13821	1945	582	61	102	2.2	163	252	2300	-103	254	2899	145	2124	-27	4504	97.8	255	217	87	6	463	14069	1986	547	63	385	8.5
ZP004_B16F10_02_08_2013	PLUCA_1_BARWIENIE	Tube_021	Aug 2, 2013 7:00:42 PM	26899	53.8	635	131	85	22	944	6371	699	370	483	8632	32.1	347	213	168	5	973	18152	1758	842	427	294	3.4	89	92	3026	-142	716	3314	-54	2942	102	8338	96.6	356	217	67	10	982	18675	1822	767	439	656	7.9
ZP004_B16F10_02_08_2013	PLUCA_1_BARWIENIE	Tube_022	Aug 2, 2013 7:04:15 PM	30295	50.5	495	143	137	22	1047	4671	598	369	223	9216	30.4	285	239	300	4	1111	13588	1433	904	123	777	8.4	64	57	2514	-104	491	2672	-65	1988	42	8439	91.6	306	256	96	14	1168	14593	1571	804	131	771	9.1
ZP004_B16F10_02_08_2013	PLUCA_1_BARWIENIE	Tube_023	Aug 2, 2013 7:06:16 PM	27215	54.4	662	75	58	11	717	1502	331	129	189	1944	7.1	567	319	321	14	382	11360	1900	702	240	159	8.2	62	57	2618	-136	278	2594	-70	2135	15	1785	91.8	612	342	116	27	392	12141	2076	574	260	149	8.3
ZP004_B16F10_02_08_2013	PLUCA_1_BARWIENIE	Tube_024	Aug 2, 2013 7:08:34 PM	24300	48.6	483	105	57	17	485	1737	424	160	196	2573	10.6	760	398	252	9	546	10384	1730	732	238	185	7.2	63	47	2209	-123	279	2466	-25	1752	65	2388	92.8	814	425	100	19	567	10997	1866	653	251	244	10.2
ZP004_B16F10_02_08_2013	PLUCA_1_BARWIENIE	Tube_025	Aug 2, 2013 7:10:35 PM	27476	55	371	78	45	10	587	2306	370	141	162	3905	14.2	266	156	123	5	477	12177	1280	463	107	125	3.2	54	41	1912	-66	287	2824	-23	1898	27	3780	96.8	273	160	64	8	484	12486	1323	416	109	233	6.2
ZP004_B16F10_02_08_2013	PLUCA_1_BARWIENIE	Tube_026	Aug 2, 2013 7:12:21 PM	26505	53	436	116	62	6	790	4946	587	251	103	9129	34.4	246	140	109	5	657	12918	1221	513	94	197	2.2	105	79	1994	-84	237	2972	37	1865	72	8932	97.8	249	142	67	7	667	13137	1247	483	94	455	5.1
ZP004_B16F10_02_08_2013	PLUCA_1_BARWIENIE	Tube_027	Aug 2, 2013 7:14:37 PM	25872	51.7	462	114	59	23	838	5297	695	237	157	8961	34.6	243	150	94	6	570	13852	1507	495	87	158	1.8	48	51	2102	-96	302	2823	4	2060	28	8803	98.2	247	152	58	7	575	14050	1534	467	88	487	5.5
ZP004_B16F10_02_08_2013	PLUCA_1_BARWIENIE	Tube_028	Aug 2, 2013 7:16:38 PM	27986	56	465	98	73	17	836	4815	736	268	159	8109	29	289	154	106	7	707	14390	1746	621	93	158	1.9	102	78	2230	-85	317	2846	26	2090	44	7951	98.1	292	156	64	8	714	14620	1780	592	94	570	7.2
ZP004_B16F10_02_08_2013	PLUCA_1_BARWIENIE	Tube_030	Aug 2, 2013 7:21:11 PM	22517	45	397	149	85	48	793	5656	826	247	239	7821	34.7	250	172	90	43	605	14940	1852	471	215	118	1.5	67	72	1925	-98	352	2419	-34	1666	61	7703	98.5	252	174	62	45	609	15132	1881	453	217	527	6.8
ZP004_B16F10_02_08_2013	PLUCA_1_BARWIENIE	Tube_031	Aug 2, 2013 7:26:09 PM	24424	48.8	586	147	94	13	960	4484	817	266	179	6181	25.3	493	188	133	13	635	15071	2138	554	170	159	2.6	90	65	2372	-109	428	2913	11	2038	559	6022	97.4	504	191	74	17	640	15392	2194	515	160	576	9.6
ZP004_B16F10_02_08_2013	PLUCA_1_BARWIENIE	Tube_032	Aug 2, 2013 7:28:47 PM	24530	49.1	522	88	65	15	745	3048	445	188	143	4609	18.8	364	160	173	17	678	13336	1385	584	95	119	2.6	63	45	2262	-109	941	2457	21	2130	400	4490	97.4	372	163	118	20	671	13624	1422	543	87	280	6.2
ZP004_B16F10_02_08_2013	PLUCA_1_BARWIENIE	Tube_033	Aug 2, 2013 7:33:56 PM	20864	41.7	531	201	116	28	987	3518	841	230	211	4567	21.9	516	308	232	37	400	13216	2941	630	146	186	4.1	63	43	2028	-98	363	2333	19	1669	60	4381	95.9	535	319	156	43	402	13678	3065	586	150	676	15.4
ZP004_B16F10_02_08_2013	PLUCA_1_BARWIENIE	Tube_034	Aug 2, 2013 7:36:32 PM	769	56	655	1026	608	64	754	2700	1771	653	845	81	10.5	1883	3212	1846	199	1927	7010	2143	2008	2310	0	0										81	100	1883	3212	1846	199	1927	7010	2143	2008	2310	12	14.8
ZP004_B16F10_02_08_2013	PLUCA_1_BARWIENIE	Tube_035	Aug 2, 2013 7:42:39 PM	21749	36.2	502	185	98	68	1003	2819	549	194	272	3390	15.6	386	197	101	154	394	12201	1721	294	241	46	1.4	251	80	1776	5409	5892	2689	68	1315	2532	3344	98.6	388	198	78	81	318	12332	1744	280	209	258	7.7
ZP004_B16F10_02_08_2013	PLUCA_1_BARWIENIE	Tube_036	Aug 2, 2013 7:43:52 PM	48	8.4	120	62	24	4	75	872	237	21	49	6	12.5	543	293	108	-28	512	3834	1339	140	399	0	0										6	100	543	293	108	-28	512	3834	1339	140	399	0	0
[truncated: 42 more columns]

## Sheet: Arkusz2
Experiment Name	Specimen Name	Tube Name	Record Date	P1 #Events	P1 %Parent	P1 CD34 FITC-A Mean	P1 CD200R PE-A Mean	P1 PerCP-Cy5-5-A Mean	P1 PE-Cy7-A Mean	P1 Ly6C APC-A Mean	P1 CD45_2 Horizon V500-A Mean	P1 CD11c Horizon V450-A Mean	P1 CD11b Qdot 605-A Mean	P1 F4/80 APC-Cy7-A Mean	P2 #Events	P2 %Parent	P2 CD34 FITC-A Mean	P2 CD200R PE-A Mean	P2 PerCP-Cy5-5-A Mean	P2 PE-Cy7-A Mean	P2 Ly6C APC-A Mean	P2 CD45_2 Horizon V500-A Mean	P2 CD11c Horizon V450-A Mean	P2 CD11b Qdot 605-A Mean	P2 F4/80 APC-Cy7-A Mean	P6 #Events	P6 %Parent	P6 CD34 FITC-A Mean	P6 CD200R PE-A Mean	P6 PerCP-Cy5-5-A Mean	P6 PE-Cy7-A Mean	P6 Ly6C APC-A Mean	P6 CD45_2 Horizon V500-A Mean	P6 CD11c Horizon V450-A Mean	P6 CD11b Qdot 605-A Mean	P6 F4/80 APC-Cy7-A Mean	NOT(P6) #Events	NOT(P6) %Parent	NOT(P6) CD34 FITC-A Mean	NOT(P6) CD200R PE-A Mean	NOT(P6) PerCP-Cy5-5-A Mean	NOT(P6) PE-Cy7-A Mean	NOT(P6) Ly6C APC-A Mean	NOT(P6) CD45_2 Horizon V500-A Mean	NOT(P6) CD11c Horizon V450-A Mean	NOT(P6) CD11b Qdot 605-A Mean	NOT(P6) F4/80 APC-Cy7-A Mean	P3 #Events	P3 %Parent
ZP004_B16F10_02_08_2013	PLUCA_1_BARWIENIE	Tube_025	Aug 2, 2013 7:10:35 PM	27476	55	371	78	45	10	587	2306	370	141	162	3905	14.2	266	156	123	5	477	12177	1280	463	107	125	3.2	54	41	1912	-66	287	2824	-23	1898	27	3780	96.8	273	160	64	8	484	12486	1323	416	109	233	6.2
ZP004_B16F10_02_08_2013	PLUCA_1_BARWIENIE	Tube_026	Aug 2, 2013 7:12:21 PM	26505	53	436	116	62	6	790	4946	587	251	103	9129	34.4	246	140	109	5	657	12918	1221	513	94	197	2.2	105	79	1994	-84	237	2972	37	1865	72	8932	97.8	249	142	67	7	667	13137	1247	483	94	455	5.1
ZP004_B16F10_02_08_2013	PLUCA_1_BARWIENIE	Tube_027	Aug 2, 2013 7:14:37 PM	25872	51.7	462	114	59	23	838	5297	695	237	157	8961	34.6	243	150	94	6	570	13852	1507	495	87	158	1.8	48	51	2102	-96	302	2823	4	2060	28	8803	98.2	247	152	58	7	575	14050	1534	467	88	487	5.5
ZP004_B16F10_02_08_2013	PLUCA_1_BARWIENIE	Tube_028	Aug 2, 2013 7:16:38 PM	27986	56	465	98	73	17	836	4815	736	268	159	8109	29	289	154	106	7	707	14390	1746	621	93	158	1.9	102	78	2230	-85	317	2846	26	2090	44	7951	98.1	292	156	64	8	714	14620	1780	592	94	570	7.2
ZP004_B16F10_02_08_2013	PLUCA_1_BARWIENIE	Tube_030	Aug 2, 2013 7:21:11 PM	22517	45	397	149	85	48	793	5656	826	247	239	7821	34.7	250	172	90	43	605	14940	1852	471	215	118	1.5	67	72	1925	-98	352	2419	-34	1666	61	7703	98.5	252	174	62	45	609	15132	1881	453	217	527	6.8
ZP004_B16F10_02_08_2013	PLUCA_1_BARWIENIE	Tube_031	Aug 2, 2013 7:26:09 PM	24424	48.8	586	147	94	13	960	4484	817	266	179	6181	25.3	493	188	133	13	635	15071	2138	554	170	159	2.6	90	65	2372	-109	428	2913	11	2038	559	6022	97.4	504	191	74	17	640	15392	2194	515	160	576	9.6
ZP004_B16F10_02_08_2013	PLUCA_1_BARWIENIE	Tube_032	Aug 2, 2013 7:28:47 PM	24530	49.1	522	88	65	15	745	3048	445	188	143	4609	18.8	364	160	173	17	678	13336	1385	584	95	119	2.6	63	45	2262	-109	941	2457	21	2130	400	4490	97.4	372	163	118	20	671	13624	1422	543	87	280	6.2
ZP004_B16F10_02_08_2013	PLUCA_1_BARWIENIE	Tube_033	Aug 2, 2013 7:33:56 PM	20864	41.7	531	201	116	28	987	3518	841	230	211	4567	21.9	516	308	232	37	400	13216	2941	630	146	186	4.1	63	43	2028	-98	363	2333	19	1669	60	4381	95.9	535	319	156	43	402	13678	3065	586	150	676	15.4
ZP004_B16F10_02_08_2013	PLUCA_1_BARWIENIE	Tube_035	Aug 2, 2013 7:42:39 PM	21749	36.2	502	185	98	68	1003	2819	549	194	272	3390	15.6	386	197	101	154	394	12201	1721	294	241	46	1.4	251	80	1776	5409	5892	2689	68	1315	2532	3344	98.6	388	198	78	81	318	12332	1744	280	209	258	7.7
[truncated: 42 more columns]
