# Supplementary material for: The pro-tumor effect of CD200 expression is not mimicked by agonistic CD200R antibodies
Source: PLoS One. 2019 Jan 17;14(1):e0210796. doi: 10.1371/journal.pone.0210796 (PMC6336379; doi:10.1371/journal.pone.0210796)
Supplement: S2 Datasets — (ZIP) [file pone.0210796.s002.zip]

Archive with 4 entries (3 files):
- Fig 2/
- Fig 2/Fig 2A ZP080_tumor vol.pzf
- Fig 2/Fig 2B-C ZP080.pzf
- Fig 2/Fig 2D-F.pzf
