# Supplementary material for: The pro-tumor effect of CD200 expression is not mimicked by agonistic CD200R antibodies
Source: PLoS One. 2019 Jan 17;14(1):e0210796. doi: 10.1371/journal.pone.0210796 (PMC6336379; doi:10.1371/journal.pone.0210796)
Supplement: S3 Datasets — (ZIP) [file pone.0210796.s003.zip]

Archive with 5 entries (4 files):
- Fig 3/
- Fig 3/Fig 3A LLC KR IV 01 081113 guzy.pzf
- Fig 3/Fig 3D ZP004_aria_FACS_statistics.xlsx
- Fig 3/Fig 3D ZP004_B16F10_lungs_FACS_stain_1.pzf
- Fig 3/Fig3B B16 ZP004.pzf
