# Supplementary material for: The pro-tumor effect of CD200 expression is not mimicked by agonistic CD200R antibodies
Source: PLoS One. 2019 Jan 17;14(1):e0210796. doi: 10.1371/journal.pone.0210796 (PMC6336379; doi:10.1371/journal.pone.0210796)
Supplement: S4 Datasets — (ZIP) [file pone.0210796.s004.zip]

Archive with 4 entries (3 files):
- Fig 4/
- Fig 4/4B eg B16-Luminescence.pzf
- Fig 4/Fig 4D B16F10_ZP021_TR.pzf
- Fig 4/Fig4 A B16.pzf
